# Supplementary material for: A Pilot Study of Telerobotic Radical Thyroidectomy for Thyroid Cancer Using a 5G Network
Source: J Clin Med. 2026 May 8;15(10):3591. doi: 10.3390/jcm15103591 (PMC13207149; doi:10.3390/jcm15103591)
Supplement: Supplementary file 1 [file jcm-15-03591-s001.zip]

Archive with 1 entries (1 files):
- jcm-4253395-supplementary.pdf
